# Supplementary material for: Evolutionary versatility of eukaryotic protein domains revealed by their bigram networks
Source: BMC Evol Biol. 2011 Aug 18;11:242. doi: 10.1186/1471-2148-11-242 (PMC3167776; doi:10.1186/1471-2148-11-242)
Supplement: Additional File 2 — The survey information of domains in four kingdoms. common domains shared by all genomes (Table S1) and specific domains found in each kingdom (Table S2, S3, S4). [file 1471-2148-11-242-S2.XLS]

## Sheet: Table S1
Table S1 Common domains shared by 77 eukaryotic organism
superfamily domains	Larger Category	Domain-centric Annotation
ARM repeat	General	General or several functions
BRCT domain	General	General or several functions
Calponin-homology domain, CH-domain	General	General or several functions
EF-hand	General	General or several functions
JAB1/MPN domain	General	General or several functions
L domain-like	General	General or several functions
Ubiquitin-like	General	General or several functions
WD40 repeat-like	General	General or several functions
Pyk2-associated protein beta ARF-GAP domain	General	Ion binding
TGS-like	General	Ligand binding
Ankyrin repeat	General	Protein-protein interaction (dimerization domains)
FMN-linked oxidoreductases	General	Protein-protein interaction (dimerization domains)
N-terminal, heterodimerisation domain of RBP4 (RpoE)	General	Protein-protein interaction (dimerization domains)
SNARE-like	General	Protein-protein interaction (dimerization domains)
TPR-like	General	Protein-protein interaction (dimerization domains)
UBA-like	General	Protein-protein interaction (dimerization domains)
WW domain	General	Protein-protein interaction (dimerization domains)
FAD/NAD(P)-binding domain	General	Small molecule binding
NAD(P)-binding Rossmann-fold domains	General	Small molecule binding
Nucleotide-binding domain	General	Small molecule binding
P-loop containing nucleoside triphosphate hydrolases	General	Small molecule binding
Thiamin diphosphate-binding fold (THDP-binding)	General	Small molecule binding
Smc hinge domain	Information	Chromatin structure and dynamics
5' to 3' exonuclease, C-terminal subdomain	Information	DNA replication, recombination, repair
DNA clamp	Information	DNA replication, recombination, repair
DNA ligase/mRNA capping enzyme, catalytic domain	Information	DNA replication, recombination, repair
DNA polymerase III clamp loader subunits, C-terminal domain	Information	DNA replication, recombination, repair
DNA repair protein MutS, domain I	Information	DNA replication, recombination, repair
DNA repair protein MutS, domain III	Information	DNA replication, recombination, repair
DNA/RNA polymerases	Information	DNA replication, recombination, repair
DNase I-like	Information	DNA replication, recombination, repair
FYVE/PHD zinc finger	Information	DNA replication, recombination, repair
Nucleic acid-binding proteins	Information	DNA replication, recombination, repair
Nudix	Information	DNA replication, recombination, repair
Restriction endonuclease-like	Information	DNA replication, recombination, repair
RING/U-box	Information	DNA replication, recombination, repair
Type II DNA topoisomerase	Information	DNA replication, recombination, repair
Eukaryotic type KH-domain (KH-domain type I)	Information	RNA-binding, RNA procecsing, dynamics
PAP/OAS1 substrate-binding domain	Information	RNA-binding, RNA procecsing, dynamics
beta and beta-prime subunits of DNA dependent RNA-polymerase	Information	Transcription
DnaJ/Hsp40 cysteine-rich domain	Information	Transcription
RBP11-like subunits of RNA polymerase	Information	Transcription
TATA-box binding protein-like	Information	Transcription
Anticodon-binding domain of a subclass of class I aminoacyl-tRNA synthetases	Information	Translation, ribosomes, ribosome biogenesis; tRNA metabolism
Anticodon-binding domain of Class II aaRS	Information	Translation, ribosomes, ribosome biogenesis; tRNA metabolism
EF-G C-terminal domain-like	Information	Translation, ribosomes, ribosome biogenesis; tRNA metabolism
EF-Tu/eEF-1alpha/eIF2-gamma C-terminal domain	Information	Translation, ribosomes, ribosome biogenesis; tRNA metabolism
eIF1-like	Information	Translation, ribosomes, ribosome biogenesis; tRNA metabolism
L30e-like	Information	Translation, ribosomes, ribosome biogenesis; tRNA metabolism
N-terminal domain of eukaryotic peptide chain release factor subunit 1, ERF1	Information	Translation, ribosomes, ribosome biogenesis; tRNA metabolism
Ribosomal protein L1	Information	Translation, ribosomes, ribosome biogenesis; tRNA metabolism
Ribosomal protein L10e	Information	Translation, ribosomes, ribosome biogenesis; tRNA metabolism
Ribosomal protein L14	Information	Translation, ribosomes, ribosome biogenesis; tRNA metabolism
Ribosomal protein L25-like	Information	Translation, ribosomes, ribosome biogenesis; tRNA metabolism
Ribosomal protein L30p/L7e	Information	Translation, ribosomes, ribosome biogenesis; tRNA metabolism
Ribosomal protein L4	Information	Translation, ribosomes, ribosome biogenesis; tRNA metabolism
Ribosomal protein S5 domain 2-like	Information	Translation, ribosomes, ribosome biogenesis; tRNA metabolism
Ribosomal protein S7	Information	Translation, ribosomes, ribosome biogenesis; tRNA metabolism
Ribosomal protein S8	Information	Translation, ribosomes, ribosome biogenesis; tRNA metabolism
Ribosomal proteins L15p and L18e	Information	Translation, ribosomes, ribosome biogenesis; tRNA metabolism
Ribosomal proteins L23 and L15e	Information	Translation, ribosomes, ribosome biogenesis; tRNA metabolism
Sm-like ribonucleoproteins	Information	Translation, ribosomes, ribosome biogenesis; tRNA metabolism
ThrRS/AlaRS common domain	Information	Translation, ribosomes, ribosome biogenesis; tRNA metabolism
Translation proteins	Information	Translation, ribosomes, ribosome biogenesis; tRNA metabolism
Translation proteins SH3-like domain	Information	Translation, ribosomes, ribosome biogenesis; tRNA metabolism
Translational machinery components	Information	Translation, ribosomes, ribosome biogenesis; tRNA metabolism
ValRS/IleRS/LeuRS editing domain	Information	Translation, ribosomes, ribosome biogenesis; tRNA metabolism
Arginase/deacetylase	Metabolism	Amino acid transport and metabolism
Aldolase	Metabolism	Carbohydrate transport and metabolism
Galactose oxidase, central domain	Metabolism	Carbohydrate transport and metabolism
Galactose-binding domain-like	Metabolism	Carbohydrate transport and metabolism
HIT-like	Metabolism	Carbohydrate transport and metabolism
Phosphoglucomutase, C-terminal domain	Metabolism	Carbohydrate transport and metabolism
Phosphoglucomutase, first 3 domains	Metabolism	Carbohydrate transport and metabolism
PK beta-barrel domain-like	Metabolism	Carbohydrate transport and metabolism
Activating enzymes of the ubiquitin-like proteins	Metabolism	Coenzyme metabolism
Class II aaRS and biotin synthetases	Metabolism	Coenzyme metabolism
C-terminal domain of alpha and beta subunits of F1 ATP synthase	Metabolism	Energy production and conversion
F1F0 ATP synthase subunit C	Metabolism	Energy production and conversion
Glyceraldehyde-3-phosphate dehydrogenase-like, C-terminal domain	Metabolism	Energy production and conversion
Phosphoenolpyruvate/pyruvate domain	Metabolism	Energy production and conversion
Phosphofructokinase	Metabolism	Energy production and conversion
SIS domain	Metabolism	Energy production and conversion
Creatinase/prolidase N-terminal domain	Metabolism	Lipid transport and metabolism
Thioesterase/thiol ester dehydrase-isomerase	Metabolism	Lipid transport and metabolism
Adenine nucleotide alpha hydrolases-like	Metabolism	Nucleotide transport and metabolism
Nucleotidyltransferase	Metabolism	Nucleotide transport and metabolism
Nucleotidylyl transferase	Metabolism	Nucleotide transport and metabolism
Pseudouridine synthase	Metabolism	Nucleotide transport and metabolism
Ribonuclease H-like	Metabolism	Nucleotide transport and metabolism
SAICAR synthase-like	Metabolism	Nucleotide transport and metabolism
Acetyl-CoA synthetase-like	Metabolism	Other enzymes
Actin-like ATPase domain	Metabolism	Other enzymes
alpha/beta-Hydrolases	Metabolism	Other enzymes
Cytidine deaminase-like	Metabolism	Other enzymes
DHS-like NAD/FAD-binding domain	Metabolism	Other enzymes
HAD-like	Metabolism	Other enzymes
Metallo-dependent hydrolases	Metabolism	Other enzymes
N-terminal nucleophile aminohydrolases (Ntn hydrolases)	Metabolism	Other enzymes
Phosphoglycerate mutase-like	Metabolism	Other enzymes
Phospholipase D/nuclease	Metabolism	Other enzymes
Radical SAM enzymes	Metabolism	Other enzymes
Trimeric LpxA-like enzymes	Metabolism	Other enzymes
4Fe-4S ferredoxins	Metabolism	Oxidation/Reduction
FAD-linked reductases, C-terminal domain	Metabolism	Oxidation/Reduction
Flavoproteins	Metabolism	Oxidation/Reduction
Metallo-hydrolase/oxidoreductase	Metabolism	Oxidation/Reduction
Thioredoxin-like	Metabolism	Oxidation/Reduction
UDP-Glycosyltransferase/glycogen phosphorylase	Metabolism	Polysaccharide metabolism
Concanavalin A-like lectins/glucanases	Metabolism	Secondary metabolites biosynthesis, transport and catabolism
Terpenoid cyclases/Protein prenyltransferases	Metabolism	Secondary metabolites biosynthesis, transport and catabolism
Terpenoid synthases	Metabolism	Secondary metabolites biosynthesis, transport and catabolism
Acyl-CoA N-acyltransferases (Nat)	Metabolism	Transferases
Class I glutamine amidotransferase-like	Metabolism	Transferases
Glycerol-3-phosphate (1)-acyltransferase	Metabolism	Transferases
NagB/RpiA/CoA transferase-like	Metabolism	Transferases
Nucleotide-diphospho-sugar transferases	Metabolism	Transferases
PLP-dependent transferases	Metabolism	Transferases
Protein prenylyltransferase	Metabolism	Transferases
S-adenosyl-L-methionine-dependent methyltransferases	Metabolism	Transferases
C-terminal, gelsolin-like domain of Sec23/24	Other	Function unknown
HCP-like	Other	Function unknown
Maf/Ham1	Other	Function unknown
PIN domain-like	Other	Function unknown
Zinc beta-ribbon	Other	Function unknown
RNI-like	Processes_EC	Cell adhesion
vWA-like	Processes_EC	Cell adhesion
Cullin homology domain	Processes_IC	Cell devision and chromsome partitioning, cell cycle
Cullin repeat	Processes_IC	Cell devision and chromsome partitioning, cell cycle
RCC1/BLIP-II	Processes_IC	Cell devision and chromsome partitioning, cell cycle
Actin depolymerizing proteins	Processes_IC	Cell motility, cytoskeleton
Formin homology 2 domain (FH2 domain)	Processes_IC	Cell motility, cytoskeleton
Tubulin C-terminal domain-like	Processes_IC	Cell motility, cytoskeleton
Tubulin nucleotide-binding domain-like	Processes_IC	Cell motility, cytoskeleton
Calcium ATPase, transduction domain A	Processes_IC	Inorganic ion transport and metabolism
Calcium ATPase, transmembrane domain M	Processes_IC	Inorganic ion transport and metabolism
Ferritin-like	Processes_IC	Inorganic ion transport and metabolism
Metal cation-transporting ATPase, ATP-binding domain N	Processes_IC	Inorganic ion transport and metabolism
MFS general substrate transporter	Processes_IC	Inorganic ion transport and metabolism
SET domain	Processes_IC	Inorganic ion transport and metabolism
PLC-like phosphodiesterases	Processes_IC	Phospholipid metabolism
ATPase domain of HSP90 chaperone/DNA topoisomerase II/histidine kinase	Processes_IC	Posttranslational modification, protein turnover, chaperones
Chaperone J-domain	Processes_IC	Posttranslational modification, protein turnover, chaperones
Cyclophilin-like	Processes_IC	Posttranslational modification, protein turnover, chaperones
FKBP-like	Processes_IC	Posttranslational modification, protein turnover, chaperones
GroEL apical domain-like	Processes_IC	Posttranslational modification, protein turnover, chaperones
GroEL equatorial domain-like	Processes_IC	Posttranslational modification, protein turnover, chaperones
GroEL-intermediate domain like	Processes_IC	Posttranslational modification, protein turnover, chaperones
Hect, E3 ligase catalytic domain	Processes_IC	Posttranslational modification, protein turnover, chaperones
HSP20-like chaperones	Processes_IC	Posttranslational modification, protein turnover, chaperones
UBC-like	Processes_IC	Posttranslational modification, protein turnover, chaperones
Creatinase/aminopeptidase	Processes_IC	Proteases, peptidases and their inhibitors
Cysteine proteinases	Processes_IC	Proteases, peptidases and their inhibitors
HSP40/DnaJ peptide-binding domain	Processes_IC	Proteases, peptidases and their inhibitors
Leukotriene A4 hydrolase N-terminal domain	Processes_IC	Proteases, peptidases and their inhibitors
LuxS/MPP-like metallohydrolase	Processes_IC	Proteases, peptidases and their inhibitors
Metallo-dependent phosphatases	Processes_IC	Proteases, peptidases and their inhibitors
Metalloproteases (zincins), catalytic domain	Processes_IC	Proteases, peptidases and their inhibitors
Zn-dependent exopeptidases	Processes_IC	Proteases, peptidases and their inhibitors
Clathrin adaptor appendage domain	Processes_IC	Transport
Multidrug resistance ABC transporter MsbA, N-terminal domain	Processes_IC	Transport
N-terminal domain of alpha and beta subunits of F1 ATP synthase	Processes_IC	Transport
NTF2-like	Processes_IC	Transport
Preprotein translocase SecY subunit	Processes_IC	Transport
Sec1/munc18-like (SM) proteins	Processes_IC	Transport
Second domain of Mu2 adaptin subunit (ap50) of ap2 adaptor	Processes_IC	Transport
t-snare proteins	Processes_IC	Transport
Bromodomain	Regulation	DNA-binding (transcription factors)
C2H2 and C2HC zinc fingers	Regulation	DNA-binding (transcription factors)
CCCH zinc finger	Regulation	DNA-binding (transcription factors)
Cyclin-like	Regulation	DNA-binding (transcription factors)
Glucocorticoid receptor-like (DNA-binding domain)	Regulation	DNA-binding (transcription factors)
Histone-fold	Regulation	DNA-binding (transcription factors)
Homeodomain-like	Regulation	DNA-binding (transcription factors)
Insert subdomain of RNA polymerase alpha subunit	Regulation	DNA-binding (transcription factors)
Putative DNA-binding domain	Regulation	DNA-binding (transcription factors)
SMAD/FHA domain	Regulation	DNA-binding (transcription factors)
Winged helix DNA-binding domain	Regulation	DNA-binding (transcription factors)
(Phosphotyrosine protein) phosphatases II	Regulation	Kinases and phosphatases and inhibitors
Protein kinase-like (PK-like)	Regulation	Kinases and phosphatases and inhibitors
Sec7 domain	Regulation	Other regulatory function
Alpha-L RNA-binding motif	Regulation	RNA processing and modification
dsRNA-binding domain-like	Regulation	RNA processing and modification
PUA domain-like	Regulation	RNA processing and modification
RNA-binding domain, RBD	Regulation	RNA processing and modification
S15/NS1 RNA-binding domain	Regulation	RNA processing and modification
C2 domain (Calcium/lipid-binding domain, CaLB)	Regulation	Signal transduction
PDZ domain-like	Regulation	Signal transduction
PH domain-like	Regulation	Signal transduction
Ypt/Rab-GAP domain of gyp1p	Regulation	Signal transduction

## Sheet: Table S2
Table S2 (1) Domains specific to metazoa (2) Domains shared only by metazoa and protista
(1) Domains specific to metazoa
Interpro ID	superfamily domains	Larger Category	Domain-centric Annotation
IPR011608	PTS-regulatory domain, PRD	Information	Transcription
IPR004720	PTS IIb component	Metabolism	Carbohydrate m/tr
IPR003501	PTS system, Lactose/Cellobiose specific IIB subunit (Pfam 02302)	Metabolism	Polysaccharide m/tr
	Tachylectin-2	Other	Unknown function
IPR007195	TolB, N-terminal domain	Processes_IC	Transport
IPR005469	Avidin/streptavidin	Metabolism	Coenzyme m/tr
IPR008037	PMP inhibitors	Processes_IC	Proteases
	DPY module	General	Protein interaction
IPR008981	ENV polyprotein, receptor-binding domain	Other	Viral proteins
IPR005204	Hemocyanin, N-terminal domain	Metabolism	Energy
IPR006072	Insect pheromone/odorant-binding proteins	Regulation	Signal transduction
IPR010596	Methuselah ectodomain	Regulation	Signal transduction
IPR008916	Retrovirus capsid protein C-terminal domain	Other	Viral proteins
IPR008919	Retrovirus capsid protein, N-terminal core domain	Other	Viral proteins
IPR012344	Retroviral matrix proteins	Other	Viral proteins
IPR001909	KRAB domain (Kruppel-associated box, Pfam 01352)	Regulation	RNA binding, m/tr
IPR001981	Colipase-like	Metabolism	Lipid m/tr
	Zinc finger domain of DNA polymerase-alpha	General	Ion binding
IPR009087	Rab geranylgeranyltransferase alpha-subunit, insert domain	Metabolism	Lipid m/tr
IPR013867	Telomeric repeat binding factor (TRF) dimerisation domain	Processes_IC	Cell cycle, Apoptosis
IPR009095	TRADD, N-terminal domain	Regulation	Signal transduction
IPR000264	Serum albumin-like	General	General
IPR015121	C-terminal domain of DFF45/ICAD (DFF-C domain)	Processes_IC	Cell cycle, Apoptosis
IPR000020	Anaphylotoxins (complement system)	Processes_EC	Toxins/defense
IPR009110	Nuclear receptor coactivator interlocking domain	Regulation	Signal transduction
IPR015012	Phenylalanine zipper	Regulation	Signal transduction
IPR002502	N-acetylmuramoyl-L-alanine amidase-like	Metabolism	Other enzymes
IPR008025	Myosin phosphatase inhibitor 17kDa protein, CPI-17	Regulation	Kinases/phosphatases
IPR000712	Bcl-2 inhibitors of programmed cell death	Processes_IC	Cell cycle, Apoptosis
IPR003887	LEM domain	General	Lipid/membrane binding
IPR001275	Cysteine-rich DNA binding domain, (DM domain)	Regulation	DNA-binding
IPR007481	Stringent starvation protein B, SspB	Regulation	Other regulatory function
IPR006678	tRNA-intron endonuclease N-terminal domain-like	Information	Translation
IPR010009	Apolipophorin-III	Processes_IC	Transport
IPR012569	GW domain	Other	Unknown function
IPR008865	Replication terminator protein (Tus)	Information	DNA replication/repair
	Sensory domain of two-component sensor kinase	General	Small molecule binding
IPR002510	Putative modulator of DNA gyrase, PmbA/TldD (Pfam 01523)	Information	DNA replication/repair
IPR004793	Superoxide reductase-like	Metabolism	Redox
IPR001455	SirA-like	Regulation	Other regulatory function
IPR009441	P40 nucleoprotein	Other	Viral proteins
IPR000662	Group I dsDNA viruses	Other	Viral proteins
IPR001337	TMV-like viral coat proteins	Other	Viral proteins
IPR010480	Pepsin inhibitor-3	Processes_IC	Proteases
IPR015313	Her-1	Other	Unknown function
IPR009104	Anemone pore-forming cytolysin	Processes_EC	Toxins/defense
IPR005632	OmpH-like (Pfam 03938)	Metabolism	Cell envelope m/tr
IPR009103	Olfactory marker protein	Other	Unknown function
IPR005055	Chemosensory protein Csp2	Regulation	Receptor activity
IPR015115	Dimerisation domain of CENP-B	General	Protein interaction
IPR012553	Defensin-like	Processes_EC	Toxins/defense
IPR009714	Resistin (Pfam 06954)	General	Small molecule binding
IPR004832	Oncogene products	Other	Unknown function
IPR001166	Crustacean CHH/MIH/GIH neurohormone	Other	Unknown function
IPR015123	Bcr-Abl oncoprotein oligomerization domain	General	Protein interaction
IPR009089	XRCC4, N-terminal domain	Information	DNA replication/repair
IPR001427	RNase A-like	Information	RNA processing
IPR003205	Mitochondrial cytochrome c oxidase subunit VIIIb (aka IX)	Metabolism	Energy
IPR007721	Ribose transport protein RbsD	Metabolism	Carbohydrate m/tr
IPR009106	Satiety factor CART (cocaine and amphetamine regulated transcript)	Regulation	Receptor activity
IPR008433	Mitochondrial cytochrome c oxidase subunit VIIb	Metabolism	Energy
IPR000879	Proguanylin	Metabolism	Other enzymes
IPR007733	Agouti-related protein	Regulation	Other regulatory function
IPR003193	ADP ribosyl cyclase-like	Metabolism	Other enzymes
IPR000817	Prion-like	Other	Unknown function
IPR009112	GTP cyclohydrolase I feedback regulatory protein, GFRP	Regulation	Other regulatory function
IPR010235	Nucleotidyltransferase substrate binding subunit/domain	Metabolism	Nucleotide m/tr
IPR015089	Subunit XI (6.4 kDa protein) of cytochrome bc1 complex (Ubiquinol-cytochrome c reductase)	Metabolism	Energy
IPR006899	Dimerization cofactor of HNF-1 alpha	General	Protein interaction
IPR001811	Interleukin 8-like chemokines	Processes_EC	Immune response
IPR009062	Smac/diablo	Regulation	Other regulatory function
IPR000981	Neurophysin II	Processes_EC	Toxins/defense
IPR004279	Mannose-6-phosphate receptor binding protein 1 (Tip47), C-terminal domain	General	Small molecule binding
IPR003177	Mitochondrial cytochrome c oxidase subunit VIIa	Metabolism	Energy
IPR009066	alpha-2-Macroglobulin receptor associated protein (RAP) domain 1	Regulation	Receptor activity
IPR004122	Barrier-to-autointegration factor, BAF	Information	DNA replication/repair
IPR000237	GRIP domain	Processes_IC	Transport
IPR000956	Stathmin	Regulation	Signal transduction
IPR005189	FAT domain of focal adhesion kinase	Regulation	Kinases/phosphatases
IPR007768	Suppressor of Fused, N-terminal domain	Regulation	Other regulatory function
IPR004301	Nucleoplasmin-like core domain	Information	Chromatin structure
IPR004203	Mitochondrial cytochrome c oxidase subunit VIc	Metabolism	Energy
IPR008387	Mitochondrial ATP synthase coupling factor 6 (Pfam 05511)	General	Protein interaction
IPR003417	Core binding factor beta, CBF	Regulation	DNA-binding
IPR004824	Insulin-like	Regulation	Signal transduction
IPR011988	Class II MHC-associated invariant chain ectoplasmic trimerization domain	Processes_EC	Immune response
IPR001469	Epsilon subunit of F1F0-ATP synthase C-terminal domain	Metabolism	Energy
	Heparin-binding domain from vascular endothelial growth factor	General	Small molecule binding
IPR000762	Midkine	Regulation	Other regulatory function
IPR002384	GLA-domain	General	General
IPR010991	p53 tetramerization domain	General	Protein interaction
IPR000083	Fibronectin type I module	Processes_EC	Cell adhesion
IPR008332	Methylated DNA-protein cysteine methyltransferase domain	Metabolism	Transferases
IPR008465	Dystroglycan, domain 2	General	Protein interaction
IPR009109	Ran-GTPase activating protein 1 (RanGAP1), C-terminal domain	Regulation	Signal transduction
IPR006190	AFP III-like domain (Pfam 01354)	General	Structural protein
IPR002212	TB module/8-cys domain	Processes_EC	Cell adhesion
IPR000601	PKD domain	General	General
IPR013799	Transcription factor STAT-4 N-domain	Regulation	DNA-binding
IPR001212	Somatomedin B domain	Processes_EC	Cell adhesion
IPR012911	Protein serine/threonine phosphatase 2C, C-terminal domain	Regulation	Kinases/phosphatases
IPR008958	Transglutaminase, two C-terminal domains	Metabolism	Other enzymes
IPR000082	SEA domain	Processes_EC	Cell adhesion
IPR001101	Plakin repeat	Other	Unknown function
IPR012896	Integrin beta tail domain	Processes_EC	Cell adhesion
IPR008154	A heparin-binding domain	General	Small molecule binding
IPR008154	Amyloid beta a4 protein copper binding domain (domain 2)	General	Ion binding
IPR008155	CAPPD, an extracellular domain of amyloid beta A4 protein	Processes_EC	Cell adhesion
IPR008086	Leech antihemostatic proteins	Processes_IC	Proteases
IPR002098	Elafin-like	Processes_IC	Proteases
IPR003438	GDNF receptor-like (Pfam 02351)	Regulation	Receptor activity
IPR001879	Hormone receptor domain (HRM, Pfam 02793)	Regulation	Receptor activity
IPR009054	Eukaryotic DNA topoisomerase I, dispensable insert domain	Information	DNA replication/repair
IPR009017	GFP-like	Metabolism	Energy
IPR004178	Small-conductance potassium channel	Processes_IC	Ion m/tr
IPR003153	N-terminal domain of cbl (N-cbl)	Regulation	Signal transduction
IPR004172	L27 domain	Information	Translation
IPR015258	Lipovitellin-phosvitin complex; beta-sheet shell regions	Metabolism	Lipid m/tr
IPR015224	A middle domain of Talin 1	Processes_EC	Cell adhesion
IPR012012;IPR000413;IPR001169	Integrin domains	Processes_EC	Cell adhesion
IPR001627	Sema domain	Processes_EC	Cell adhesion
IPR000716	Thyroglobulin type-1 domain	Processes_IC	Proteases
IPR008993	TIMP-like	Processes_IC	Proteases
IPR009048	Alpha-macroglobulin receptor domain	Regulation	Receptor activity
IPR008946	Nuclear receptor ligand-binding domain	Regulation	Signal transduction
IPR002165	Plexin repeat	Regulation	Receptor activity
IPR013019	SMAD MH1 domain	Regulation	DNA-binding
IPR006208	Cystine-knot cytokines	Processes_IC	Cell cycle, Apoptosis
IPR011029	DEATH domain	Processes_IC	Cell cycle, Apoptosis
IPR002515	CCHHC domain	Regulation	DNA-binding
(2) domains shared only by metazoa and protista
IPR000699	IP3 receptor type 1 binding core, domain 2	General	Protein interaction
IPR000859	Spermadhesin, CUB domain	General	General
IPR003533	Doublecortin (DC)	Regulation	Signal transduction
IPR001037	DNA-binding domain of retroviral integrase	Other	Viral proteins
IPR003308	N-terminal Zn binding domain of HIV integrase	Other	Viral proteins
IPR015317	Alpha-hemoglobin stabilizing protein AHSP	General	General
IPR000074	Apolipoprotein	Metabolism	Lipid m/tr
IPR007835	GckA/TtuD-like	Other	Unknown function
IPR001322	Lamin A/C globular tail domain	Processes_EC	Cell adhesion
IPR013800	STAT	Regulation	DNA-binding
IPR015033	HBS1-like domain	Information	Translation
IPR000436	Complement control module/SCR domain	Processes_EC	Immune response
IPR004826	A DNA-binding domain in eukaryotic transcription factors	Regulation	DNA-binding
IPR008965	Carbohydrate-binding domain	Metabolism	Carbohydrate m/tr
IPR013102	Pyrimidine nucleoside phosphorylase C-terminal domain	Metabolism	Coenzyme m/tr
IPR001368	TNF receptor-like	Processes_EC	Immune response
IPR000519	Trefoil	Processes_IC	Proteases
IPR011049	beta-Roll	Processes_IC	Proteases
IPR011256	Probable bacterial effector-binding domain	Other	Unknown function
IPR000315	B-box zinc-binding domain	General	Ion binding
IPR002181	Fibrinogen C-terminal domain-like	Processes_EC	Blood clotting
IPR014882	Dipeptidyl peptidase I (cathepsin C), exclusion domain	Processes_IC	Proteases
IPR009283	Apyrase	Metabolism	Other enzymes
IPR000749	Guanido kinase N-terminal domain	Metabolism	Transferases
IPR006077	alpha-catenin/vinculin	Processes_EC	Cell adhesion

## Sheet: Table S3
Table S3 (1) Domains specific to plantae (2) Domains shared only by plantae and protista
(1) Domains specific to plantae
superfamily domain	Larger Category	Domain-centric Annotation	plantae containing the domain	protista containing the domain
Crambin-like	Processes_EC	Toxins/defense	at,os
Methylesterase CheB, C-terminal domain	Regulation	Signal transduction	cy
Cytochromes	Metabolism	E- transfer	cy
DNA-binding domain of intron-encoded endonucleases	Regulation	DNA-binding	cy
Bowman-Birk inhibitor, BBI	Processes_IC	Proteases	mw,os
V-region of surface antigen I/II (SA I/II, PAC)	Processes_EC	Immune response	ou
Penicillin binding protein dimerisation domain	General	Protein interaction	ou
Bacterial muramidases	Metabolism	Polysaccharide m/tr	pt
HPr-like	Metabolism	Carbohydrate m/tr	pt
Hemerythrin	Metabolism	E- transfer	pt
Nicotinate mononucleotide:5,6-dimethylbenzimidazole phosphoribosyltransferase (CobT)	Metabolism	Other enzymes	pt
AbrB/MazE/MraZ-like	Regulation	Other regulatory function	pt
OMPA-like	Processes_IC	Transport	pt
TrpR-like	Regulation	DNA-binding	pt
Pollen allergen ole e 6	Other	Unknown function	pt
HPr kinase/phoshatase HprK N-terminal domain	Regulation	Kinases/phosphatases	pt
Outer membrane phospholipase A (OMPLA)	Metabolism	Lipid m/tr	pt
Thiol:disulfide interchange protein DsbD, N-terminal domain (DsbD-alpha)	Metabolism	Transferases	pt
Fatty acid responsive transcription factor FadR, C-terminal domain	Regulation	DNA-binding	pt
Bacterial protein-export protein SecB	Processes_IC	Transport	pt
Repressor of bacterial conjugation FinO	Regulation	DNA-binding	pt
Soluble secreted chemokine inhibitor, VCCI	Processes_EC	Immune response	pt
Periplasmic chaperone C-domain	Processes_IC	Protein modification	pt
Insect cysteine-rich antifreeze protein	Metabolism	Other enzymes	pt
Plant proteinase inhibitors	Processes_IC	Proteases	pt,at,os
PetM subunit of the cytochrome b6f complex	Metabolism	E- transfer	pt,at,os,cy
STI-like	Processes_IC	Proteases	pt,at,os,mw
Plant invertase/pectin methylesterase inhibitor	Metabolism	Other enzymes	pt,at,os,mw
Hypothetical protein At3g22680	Other	Unknown function	pt,at,os,mw
YhbY-like	Other	Unknown function	pt,at,os,mw,cy
SBT domain	Other	Unknown function	pt,at,os,mw,cy
DR1885-like metal-binding protein (Pfam 04314)	General	Ion binding	pt,cy
ssDNA viruses	Other	Viral proteins	pt,os
Hypothetical protein YjbJ	Other	Unknown function	pt,ou
(2) domains shared only by plantae and protists
YchN-like	Other	Unknown function	pt	dt
NAC domain	Information	Translation	mw,pt,at,os	dt
Hsp33 domain	Processes_IC	Protein modification	cy,ou	dt,ra,sj,ya,tl
Mechanosensitive channel protein MscS (YggB), transmembrane region	Processes_IC	Transport	ou,pt,at,os,cy	em,tb,uz,ya
YbaB-like	Other	Unknown function	mw,pt,at,os,cy	em,tb,uz,ya,tl
Sec-C motif	Regulation	RNA binding, m/tr	mw,pt,at,os,cy	hy,dt
Ribosomal protein L9 C-domain	Information	Translation		hy,dt,ra,sj,tl
Chorismate lyase	Metabolism	Other enzymes	ou	hy,ra,sj
Ornithine decarboxylase C-terminal domain	Metabolism	Amino acids m/tr	pt,cy	pl,py,en,ya	*
Probable GTPase Der, C-terminal domain	Regulation	Signal transduction	ou,pt,at,os,cy	pl,py,nu,pv,hy,em,tb,uz,dt,ra,sj,ya,tl	*
Obg GTP-binding protein C-terminal domain	Regulation	Signal transduction	ou,pt,at,os,cy	pl,py,nu,pv,ya	*
1-deoxy-D-xylulose-5-phosphate reductoisomerase, C-terminal domain	Metabolism	Carbohydrate m/tr	ou,pt,at,os,cy	pl,py,nu,pv,ya,tl	*
TF C-terminus (Pfam 05698)	Information	Translation	ou,pt,at,os,mw	pl,py,ya,tl	*
Stabilizer of iron transporter SufD	Processes_IC	Transport	all considered plants	pl,py,ya,tl	*
Cell-division inhibitor MinC, C-terminal domain	Metabolism	Other enzymes	pt,ou	ra,sj,tl
Aconitase B, N-terminal domain	Metabolism	Energy	pt,ou	tl
Hypothetical protein Ta1353	Other	Unknown function	pt	tx
YlxR-like	Other	Unknown function	ou	ya
PetG subunit of the cytochrome b6f complex	Metabolism	E- transfer	mw,at	ya
PetN subunit of the cytochrome b6f complex	Metabolism	E- transfer	cy,at	ya
Subunit IX of photosystem I reaction centre, PsaJ	Metabolism	Photosynthesis	pt,at	ya
Subunit VIII of photosystem I reaction centre, PsaI	Metabolism	Photosynthesis	cy,pt,at	ya
Hypothetical protein TM0160	Other	Unknown function	mw,pt,at,os,cy	ya
Oxygen-evolving enhancer protein 3,	Metabolism	E- transfer	all considered plants	ya
Ribosomal protein S20	Information	Translation	ou,pt,at,os	ya,tl
Cytochrome f subunit of the cytochrome b6f complex, transmembrane anchor	Metabolism	E- transfer	mw,pt,at,os	ya,tl
Bacterial photosystem II reaction centre, L and M subunits	Metabolism	Photosynthesis	mw,pt,at,os	ya,tl
Cytochrome f, large domain	Metabolism	E- transfer	mw,pt,at,os	ya,tl
Photosystem I subunits PsaA/PsaB	Metabolism	Photosynthesis	mw,pt,at,os	ya,tl
RuBisCO, large subunit, small (N-terminal) domain	Metabolism	Photosynthesis	ou,pt,at,os,mw	ya,tl
RuBisCo, C-terminal domain	Metabolism	Photosynthesis	ou,pt,at,os,mw	ya,tl
Subunit III of photosystem I reaction centre, PsaF	Metabolism	Photosynthesis	ou,pt,at,os,cy	ya,tl
Ferredoxin thioredoxin reductase (FTR), catalytic beta chain	Metabolism	E- transfer	ou,pt,at,os,cy	ya,tl
Trigger factor ribosome-binding domain	Information	Translation	all considered plants	ya,tl
Photosystem I subunit PsaD	Metabolism	Photosynthesis	all considered plants	ya,tl
Electron transport accessory proteins	Metabolism	Redox	all considered plants	ya,tl
RuBisCO, small subunit	Metabolism	Photosynthesis	all considered plants	ya,tl
Helical scaffold and wing domains of SecA	Processes_IC	Protein modification	all considered plants	ya,tl
Photosystem I reaction center subunit XI, PsaL	Metabolism	Photosynthesis	all considered plants	ya,tl
Ribosome binding protein Y (YfiA homologue)	Information	Translation	all considered plants	ya,tl,py

## Sheet: Table S4
Table S4 Domains specific to protista
Superfamily domain	protista containing the domain	Larger Category	Domain-centric Annotation
Ecotin, trypsin inhibitor	em,tb,uz	Processes_IC	Proteases
Small protein B (SmpB)	ya, tl, sj	Other	Unknown function
Type III secretory system chaperone	em,tb,uz	Processes_IC	Protein modification
Unnamed hypothetical protein	em,tb,uz	Other	Unknown function
Apical membrane antigen 1	pl, py	Cell envelope m/tr	Cell envelope m/tr
Fungal elicitin	ra, sj	Processes_EC	Toxins/defense
39 kda initiator binding protein, IBP39, C-terminal domains	tx	General	Small molecule binding
Allophycocyanin linker chain (domain)	ya	Other	Unknown function
Bacterial fluorinating enzyme, C-terminal domain	en	Other	Unknown function
Bacterial fluorinating enzyme, N-terminal domain	en	Other	Unknown function
Cell-division protein ZipA, C-terminal domain	py	Processes_IC	Cell cycle, Apoptosis"
Collagen-binding domain	pv	Metabolism	Polysaccharide m/tr
delta-Endotoxin (insectocide), N-terminal domain	dt	Processes_EC	Toxins/defense
DNA polymerase III chi subunit	py	Information	DNA replication/repair
Fertilization protein	hy	Other	Unknown function
Gametocyte protein Pfg27	pl	Other	Unknown function
Group II dsDNA viruses VP	dt	Other	Viral proteins
Holliday junction resolvase RusA	tl	Information	DNA replication/repair
Killer toxin KP6 alpha-subunit	nu	Processes_EC	Toxins/defense
NblA-like (Pfam 04485)	ya	Metabolism	Other enzymes
N-terminal domains of the minor coat protein g3p	en	Other	Viral proteins
Putative cell cycle protein MesJ, middle and C-terminal domain	tx	Processes_IC	Putative cell cycle protein MesJ, middle and C-terminal domain
Receptor-binding domain of short tail fibre protein gp12	dt	Regulation	Receptor activity
Subunit XII of photosystem I reaction centre, PsaM	ya	Metabolism	Photosynthesis
Thymidylate synthase-complementing protein Thy1	dt	Metabolism	Nucleotide m/tr
TorD-like (Pfam 06192)	py	Processes_IC	Protein modification
